# Supplementary material for: Bioaccessibility and Antidiabetic Potential of xique-xique and mandacaru Fruits in a Simulated Gastrointestinal Tract Model
Source: Foods. 2024 Oct 18;13(20):3319. doi: 10.3390/foods13203319 (PMC11507249; doi:10.3390/foods13203319)
Supplement: Supplementary file 1 [file foods-13-03319-s001.zip]

Archive with 1 entries (1 files):
- foods-3237293-supplementary.pdf
